# Supplementary material for: An andesitic source for Jack Hills zircon supports onset of plate tectonics in the Hadean
Source: Nat Commun. 2020 Mar 6;11:1241. doi: 10.1038/s41467-020-14857-1 (PMC7060172; doi:10.1038/s41467-020-14857-1)
Supplement: Supplementary file 4 — Supplementary Data 1 [file 41467_2020_14857_MOESM4_ESM.xlsx]

## Sheet: !KRILLDA
Table 1. SHRIMP analytical data for zircons from Jack Hills
Mount	U	Th	Th/U	f206%	204Pb/206Pb	207Pb*/206Pb*	%	206Pb*/238U	%	207Pb*/235U	%	208Pb*/232Th	%	%	Age		Age		Age
& spot	ppm	ppm					error		error		error		error	discord	208Pb*/232Th	+/-	207Pb*/206Pb*	+/-	206Pb*/238U	+/-
W74-1
1.5	22	10	0.45	0.168381	0.0001	0.438955	0.7	0.898821	2.3	54.3994	2.4	0.218839	3.4	-3	3999.97	122.412	4048.2	10.4522	4133.66	69.2141
1.6	79	41	0.53	0	0	0.464871	0.36	0.897306	1.8	57.5141	1.8	0.223464	2	0	4076.52	73.3829	4133.5	5.39513	4128.51	53.6855
1.7	94	10	0.11	0.00571038	3.61348e-06	0.307108	0.618542	0.747011	1.89085	31.6314	1.98945	0.199702	2.83275	-3.35286	3680.1	95.3083	3506.45	9.55602	3596.49	52.1202
1.8	54	92	1.74	0.0562404	3.55884e-05	0.286485	0.366693	0.701673	1.94086	27.7165	1.9752	0.184338	2.17847	-1.0758	3419.58	68.5337	3398.64	5.7101	3426.99	51.5907
1.9	81	40	0.51	0	0	0.304234	0.43	0.712598	1.8	29.8919	1.8	0.187367	2.1	1	3471.22	66.2327	3491.91	6.70352	3468.25	47.0237
1.1	140	51	0.38	0	0	0.328378	0.33	0.750817	1.9	33.9945	1.9	0.198945	2.1	0	3667.35	71.2625	3609.52	5.09396	3610.52	52.7221
1.11	109	108	1.02	0.250164	0.000158302	0.329894	0.275208	0.537587	1.87495	24.4526	1.89504	0.0545328	2.27986	29	1073.22	23.8298	3616.59	4.21875	2773.34	42.2587
1.12	45	18	0.41	0	0	0.328077	0.55	0.718413	1.9	32.4976	2	0.18916	2.8	4	3501.72	90.7687	3608.12	8.49576	3490.1	51.1685
1.13	102	33	0.33	0.0226923	1e-05	0.285044	0.4	0.701541	1.7	27.5718	1.8	0.184124	2	-1	3415.93	64.2096	3390.78	6.2563	3426.49	45.406
1.14	96	62	0.66	0.00963515	3.61348e-06	0.442969	0.33	0.895909	1.7	54.719	1.8	0.223127	1.9	-2	4070.96	69.3303	4061.77	4.9369	4123.76	52.4791
1.15	167	218	1.35	1.5803e-29	0	0.298876	0.3	0.723986	1.6	29.8347	1.7	0.189226	1.7	-2	3502.84	54.7158	3464.41	4.69463	3510.97	44.3242
1.16	44	40	0.94	0.0665277	4e-05	0.406852	0.52	0.84094	1.9	47.174	2	0.210125	2.2	0	3854.95	77.1815	3934.6	7.74325	3934.09	56.9891
1.17	53	56	1.1	0.071805	5e-05	0.267699	0.6	0.679771	1.9	25.0906	2	0.181636	2.1	-2	3373.42	66.2337	3292.6	9.44457	3343.48	49.4542
1.18	63	39	0.64	0.0304749	2e-05	0.43033	0.42	0.875005	1.8	51.9175	1.9	0.220482	2.1	-1	4027.21	75.8643	4018.6	6.25819	4052.29	54.935
1.19	191	67	0.37	0.0489747	3e-05	0.280876	0.3	0.682229	1.6	26.4208	1.6	0.17824	2.2	1	3315.24	67.5417	3367.81	4.64222	3352.91	42.3447
1.2	32	31	0.98	0	0	0.284739	0.75	0.705716	2.1	27.7063	2.2	0.187052	2.5	-2	3465.85	79.2702	3389.11	11.6218	3442.29	55.7199
1.21	39	32	0.85	0.347234	0.00022	0.281721	0.8	0.560168	2	21.759	2.1	0.0840357	3.9	19	1630.94	60.656	3372.49	12.4497	2867.32	46.1997
1.22	93	60	0.67	0.0512044	3e-05	0.427225	0.68	0.876543	1.7	51.6334	1.9	0.218153	1.9	-2	3988.6	69.4977	4007.78	10.2061	4057.57	52.2198
1.23	164	69	0.43	1.5803e-29	0	0.283614	0.32	0.702472	1.6	27.47	1.7	0.186612	1.8	-2	3458.36	57.4238	3382.94	5.05468	3430.02	43.7438
1.24	30	17	0.6	0.0355985	2e-05	0.421464	1.46	0.81609	2.1	47.4242	2.6	0.202251	2.7	5	3723	90.4674	3987.48	21.8585	3846.48	61.9684
1.25	67	56	0.86	0.0887995	6e-05	0.282784	0.51	0.703228	1.8	27.4191	1.9	0.183364	2	-2	3402.96	64.125	3378.37	7.96579	3432.88	48.156
1.26	141	132	0.96	0.0314604	2e-05	0.284934	0.33	0.686687	1.6	26.9776	1.7	0.179442	1.7	1	3335.86	53.57	3390.17	5.21284	3369.97	43.1617
1.27	77	50	0.67	0.0657699	4e-05	0.293309	0.48	0.744116	1.8	30.0932	1.9	0.192787	2.1	-6	3563.27	67.6637	3435.24	7.5163	3585.81	49.466
1.28	233.837	192.075	0.848511	1.1631	0.000736	0.274576	0.428796	0.307639	2.86196	11.6468	2.8939	0.132221	3.64174	55	2509.98	85.9592	3332.35	6.71065	1729.08	43.4045
1.29	59.5632	35.5571	0.616665	0.0995471	6.29926e-05	0.357275	0.674509	0.712819	1.9348	35.1142	2.04901	0.205651	2.15964	9	3780.08	74.4568	3738.31	10.2544	3469.08	51.9067
1.3	20.8631	7.98484	0.395355	0.0887927	5.61873e-05	0.43599	0.506726	0.875489	2.16778	52.6294	2.22622	0.220494	2.89326	-1	4027.4	105.649	4038.1	7.55841	4053.95	65.2334
1.31	84.3758	92.782	1.13592	0.112707	7.13197e-05	0.297162	0.309225	0.720619	1.90303	29.5257	1.92799	0.162156	1.98391	-2	3037.43	55.9506	3455.49	4.79502	3498.37	51.379
1.32	18.0602	9.55907	0.546756	0	0	0.284783	0.696273	0.706443	2.21537	27.7391	2.32221	0.19039	2.88195	-2	3522.61	93.1655	3389.35	10.8498	3445.03	59.1221
1.33	48.9308	31.6513	0.668205	0.101997	6.45431e-05	0.285234	0.407732	0.687134	1.95787	27.0236	1.99988	0.180983	2.14584	1	3362.25	66.467	3391.82	6.35239	3371.68	51.4037
1.34	249.566	199.987	0.827782	0.120714	7.63865e-05	0.263314	0.372691	0.60858	2.23736	22.0949	2.26819	0.126071	6.2657	8	2399.89	141.786	3266.64	5.86223	3064.31	54.5669
1.35	150.562	49.1885	0.33748	-5.46206e-18	0	0.335074	0.447567	0.770326	1.85917	35.5891	1.91229	0.198336	1.93954	-1	3657.07	64.8837	3640.45	6.84959	3681.96	52.1506
1.36	88.5445	33.8381	0.39477	0.0110102	6.96718	0.316238	0.270829	0.726915	1.88783	31.6956	1.90716	0.18912	2.01043	1	3501.04	64.6273	3551.63	4.1706	3521.91	51.2264
1.37	121.164	65.0816	0.554863	0.541629	0.000342738	0.224159	0.392548	0.511711	3.92164	15.8155	3.94124	0.274844	11.4137	14	4908.01	497.361	3010.8	6.30434	2663.93	85.574
1.38	62.9288	38.021	0.624128	0.0168823	1.06829e-05	0.295884	0.341508	0.733805	1.92981	29.9367	1.9598	0.187578	2.13402	-4	3474.81	68.1291	3448.81	5.29821	3547.58	52.6518
1.39	132.711	142.888	1.11222	0.0198149	1.25387e-05	0.285419	0.236447	0.693888	1.86425	27.3069	1.87918	0.180497	1.90306	0	3353.92	58.8127	3392.83	3.68353	3397.43	49.2296
1.41	121.22	141.215	1.20339	0.675054	0.000427168	0.273336	0.685718	0.432237	2.44079	16.29	2.53528	0.0544176	4.42819	36	1071.02	46.192	3325.27	10.7373	2315.8	47.4848
1.42	62.6904	112.952	1.86121	0.906193	0.000573431	0.279308	0.620582	0.189954	2.69894	7.31533	2.76937	0.0168388	3.80059	72	337.517	12.7211	3359.07	9.6924	1121.13	27.7735
W74-2
2.1	110.865	84.4947	0.787289	0.0938744	5.94029e-05	0.28339	0.611284	0.684182	1.52908	26.7336	1.64674	0.17583	1.71455	1	3273.86	51.8217	3381.71	9.53091	3360.39	40.0433
2.2	103.376	151.672	1.51561	0.185891	0.00011763	0.283934	0.409354	0.68157	1.53448	26.6827	1.58814	0.177248	1.65343	1	3298.23	50.3168	3384.7	6.38107	3350.38	40.0935
2.3	238.638	185.942	0.804891	0.0350051	2.21509e-05	0.485191	0.195904	0.913993	1.42093	61.1444	1.43437	0.223647	1.65792	0	4079.56	61.2472	4196.84	2.89499	4184.96	43.7414
2.4	239.354	288.677	1.24587	0.163288	0.000103327	0.258869	0.632602	0.525273	1.94138	18.7485	2.04184	0.115692	5.96968	20	2212.73	125.119	3239.84	9.97139	2721.5	43.0988
2.5	102.751	111.828	1.12426	0.0566979	3.5878e-05	0.285469	0.40417	0.677602	1.53785	26.6707	1.59007	0.17851	1.67277	2	3319.89	51.2132	3393.1	6.29628	3335.15	40.0422
2.6	78.3509	65.4305	0.862655	0.192739	0.000121963	0.280477	0.479839	0.684652	1.60412	26.477	1.67435	0.176181	3.21688	0	3279.89	97.3943	3365.59	7.49056	3362.19	42.0257
2.7	325.166	232.295	0.737964	0.523502	0.000331268	0.280579	0.351291	0.309156	2.59827	11.9601	2.62191	0.0771506	4.28187	55	1502.16	61.9884	3366.15	5.48361	1736.55	39.5538
2.8	824.256	510.004	0.639164	0.0681099	4.30994e-05	0.224758	0.254189	0.607789	1.34971	18.8352	1.37344	0.162331	1.54725	-2	3040.48	43.6763	3015.09	4.0808	3061.14	32.8914
2.9	309.317	223.932	0.747847	0.0821053	5.19555e-05	0.330987	0.395651	0.747891	1.39816	34.1311	1.45306	0.099964	4.77148	1	1925.77	87.6461	3621.66	6.06293	3599.74	38.5655
2.10	386.578	176.524	0.471701	0.0287109	1.8168e-05	0.290259	0.201032	0.702252	1.38314	28.1047	1.39768	0.181133	1.46394	0	3364.82	45.3772	3419	3.12571	3429.18	36.7836
2.11	112.554	109.541	1.00535	1.44052e-10	0	0.284075	0.367328	0.698993	1.52295	27.3783	1.56662	0.182819	1.64007	-1	3393.64	51.2365	3385.47	5.72562	3416.83	40.391
2.12	83.6792	58.5036	0.722213	0.0264255	1.67218e-05	0.285166	0.433246	0.67607	1.57923	26.5822	1.63758	0.176489	1.78673	2	3285.19	54.1755	3391.45	6.75007	3329.26	41.0641
2.13	248.853	141.362	0.586801	0.00433944	2.74596e-06	0.298564	0.243479	0.711615	1.41265	29.2943	1.43348	0.183477	1.50169	0	3404.89	47.0562	3462.79	3.7735	3464.54	37.8609
2.14	102.149	49.1985	0.497528	0.14293	9.04449e-05	0.446419	0.615381	0.859456	1.52828	52.9015	1.64752	0.213739	2.82856	2	3915.22	100.679	4073.32	9.15974	3998.61	45.5364
2.15	95.2767	32.8485	0.356147	0.114967	7.27498e-05	0.38413	0.344645	0.817588	1.54659	43.3026	1.58452	0.204233	1.9947	0	3756.3	68.3765	3848.09	5.20204	3851.8	44.8468
2.16	111.793	45.3292	0.418856	0.0589279	3.72891e-05	0.311914	0.811761	0.722748	1.52249	31.083	1.72538	0.188594	1.82285	1	3492.08	58.46	3530.42	12.5195	3506.34	41.1753
2.17	221.597	109.412	0.510038	2.28098e-11	0	0.311111	0.246963	0.73004	1.41986	31.3158	1.44118	0.188623	1.68478	0	3492.59	54.0391	3526.44	3.80992	3533.57	38.6237
2.18	97.119	111.724	1.18834	0.117111	7.4107e-05	0.28419	0.416833	0.694294	1.55091	27.2053	1.60595	0.181649	1.69544	0	3373.64	52.6794	3386.1	6.49696	3398.98	40.9694
2.19	97.2216	73.9973	0.786238	0.0442638	2.80098e-05	0.284785	0.397715	0.693491	1.5415	27.2307	1.59198	0.182475	1.7145	0	3387.77	53.4764	3389.36	6.19747	3395.92	40.693
2.20	135.215	137.741	1.0523	0.0724302	4.58332e-05	0.277551	0.344898	0.637682	1.47875	24.4033	1.51844	0.172178	1.61426	6	3210.98	47.9259	3349.21	5.39073	3179.9	37.1183
2.21	101.3	91.6461	0.934558	0.0415347	2.62828e-05	0.285552	0.384642	0.702884	1.53197	27.6739	1.57952	0.183275	1.67523	-1	3401.43	52.4452	3393.56	5.99187	3431.57	40.7632
2.22	125.452	125.059	1.02977	0.0747281	4.72873e-05	0.322379	0.317835	0.73461	1.4878	32.6531	1.52137	0.188891	1.59401	1	3497.14	51.1887	3581.22	4.88426	3550.57	40.618
2.23	84.8539	68.6944	0.836277	-0.0249929	0	0.302141	0.417438	0.736394	1.57607	30.6776	1.63041	0.1882	2.90011	-3	3485.38	92.8449	3481.24	6.46088	3557.2	43.0879
2.24	118.881	68.9383	0.599029	0.0348506	2.20532e-05	0.294053	0.348848	0.695268	1.50478	28.189	1.54469	0.1796	1.7193	1	3338.57	52.9099	3439.18	5.41592	3402.68	39.7837
* corrected using measured 204Pb
f206% is (common Pb/total Pb) x 100
