# Supplementary material for: An andesitic source for Jack Hills zircon supports onset of plate tectonics in the Hadean
Source: Nat Commun. 2020 Mar 6;11:1241. doi: 10.1038/s41467-020-14857-1 (PMC7060172; doi:10.1038/s41467-020-14857-1)
Supplement: Supplementary file 5 — Supplementary Data 2 [file 41467_2020_14857_MOESM5_ESM.xlsx]

## Sheet: Sheet1
Table 2. LA-ICP-MS trace element concentrations (µg/g) for Jack Hills zircons
Element	W74_1st_05	W74_1st_06	W74_1st_07	W74_1st_08	W74_1st_09	W74_1st_10	W74_1st_11	W74_1st_12	W74_1st_13	W74_1st_14	W74_1st_15	W74_1st_16	W74_1st_17	W74_1st_18	W74_1st_19	W74_1st_20	W74_1st_21	W74_1st_22	W74_1st_23	W74_1st_24	W74_1st_26	W74_1st_27	W74_1st_29	W74_1st_30	W74_1st_35	W74_1st_36	W74_2nd_3	W74_2nd_8	W74_2nd_9	W74_2nd_14	W74_2nd_15	W74_2nd_16
P	111.15	377.46	167.88	300.96	204.92	186.19	524.76	157.94	387.62	184.99	268.16	239.5	218.78	142.71	113.84	299.09	186.03	292.92	199.12	227.83	647.01	235.11	203.8	198.75	254.21	226.44	464.25	469.39	340.42	178.21	109.45	113.45
Y	652.06	1261.59	370.7	996.7	1204.43	407.17	1031.46	237.89	821.16	1194.14	1199.5	644.66	481.97	528.54	635.62	780.16	788.46	989.42	511.74	1193.13	1385.57	787.63	929.93	472.35	641.43	405.36	1462.58	1835.19	682.95	1437.66	248.94	270.01
Zr	494568	493601	493089	492037	489955	496289	493989	493277	493788	492138	491689	492069	491555	490661	491700	490609	486674	493820	494806	493936	491825	495812	491971	489296	493868	493453	493494	495664	493608	495822	493193	492814
Nb	3.09	10.15	2.54	3.56	1.804	2.62	3.86	2.263	3.58	3.47	2.072	4.72	1.624	4.11	4.12	2.84	1.599	4.54	5.07	3.64	4.7	2.63	4.17	1.444	2.95	1.172	5.14	9.1	3.32	2.77	1.768	1.089
La	0.0105	0.0199	0.014	<0.0146	<0.0112	1.017	<0.0124	<0.0102	<0.0084	<0.0068	0.0585	<0.0106	0.0523	0.021	0.0356	0.038	0.0171	0.0386	<0.0120	<0.0100	<0.0113	0.0282	0.599	0.223	0.0108	<0.0159	1.631	4.1	1.481	0.038	0.0263	<0.0132
Ce	11.11	10.98	3.39	23.07	6.5	11.53	13.46	7.89	7.09	7.86	27.42	12.27	28.04	6.93	13.97	15.84	6.93	10.9	9.32	12.01	9.5	7.43	11.59	5.12	5.59	4.63	21.23	19.81	23.2	3.95	6.93	2.353
Pr	0.0664	0.1164	0.0317	0.0701	0.185	0.899	0.0621	0.0201	0.0621	0.132	0.504	0.0615	0.481	0.049	0.0599	0.063	0.137	0.0712	0.0142	0.152	0.0539	0.091	0.551	0.312	0.0309	0.0476	1.439	1.435	1.455	0.096	0.0661	0.0125
Nd	0.972	1.87	0.739	1.364	3.21	4.72	1.16	0.41	0.932	2.41	7.14	1.117	6.18	0.96	0.828	1.46	2.44	1.425	0.313	3.25	1.034	1.27	5.16	3.25	0.575	0.846	6.76	7.62	9.07	2.27	1.087	0.245
Sm	2.01	4.47	1.63	3.36	5.12	3.56	2.93	0.826	2.25	4.65	10.13	2.6	5.93	2.31	2	3.03	4.02	2.87	0.973	6.92	3.59	2.77	7.19	5.05	1.95	1.71	6.66	7.47	7.56	4.74	1.46	0.628
Eu	0.977	0.603	0.183	0.352	1.32	0.855	0.424	0.385	0.461	1.106	1.254	0.477	1.938	0.4	0.767	0.368	0.741	0.489	0.079	1.199	0.207	0.359	1.703	1.46	0.375	0.266	1.221	2.06	1.309	1.036	0.227	0.216
Gd	11	27.79	7.76	22.25	27.09	10.31	20.05	4.88	15.64	28.65	40.37	15.36	18.84	14.28	12.51	17.78	20.41	17.4	5.53	33.08	25.08	17.03	30.04	20.31	12.12	8.86	28.7	31.18	22.3	31.61	5.88	4.49
Dy	53.08	120.08	33.65	91.43	103.92	36.6	87.86	19.47	71.73	112.9	118.01	61.34	46.94	52.52	49.94	70.77	76.32	84.63	32.5	118	120.28	72.2	99.53	54.63	55.49	35.16	127.51	149.68	73.85	134.03	22.36	21.32
Ho	21.19	45.9	12.33	33.64	39.59	12.83	35.07	7.43	28.02	42.4	39.51	22.56	15.77	18.73	19.58	26.23	27.99	33.8	14.61	42.87	47.08	26.94	33.03	16.67	21.67	13.59	49.34	59.71	23.89	49.92	8.37	8.48
Er	110.14	216.49	62.06	157.57	190.25	64.66	174.17	36.31	138.08	202.21	172.12	106.65	71.87	86.36	101.69	128.15	126.67	170.8	84.57	193.79	228.25	129.51	143.48	67.71	109.54	67.36	232.48	295.87	106.58	235.09	40.93	43.55
Yb	223.05	377.88	130.78	272.21	351.84	161.02	339.58	69.07	273.47	382.57	276.49	185.2	125.1	158.97	226.37	226.34	233.68	336.49	221.8	326.84	411.13	246.98	252.29	111.3	228.62	133.96	430.68	545.43	207.47	399.35	77.95	89.66
Lu	41.15	72.69	23.61	51.27	69.65	32.94	68.28	14.15	55.29	69.48	50.87	35.79	24.69	27.97	46.27	42.67	40.56	64.93	48.48	62.53	78.57	47.09	43.98	20.06	46.27	27.18	75.6	101.94	38.27	71.92	15.87	19.02
Hf	6908.78	9277.47	10181.2	11737.8	8343.84	9862.86	10603.8	10555.8	9596.96	9540.9	10357.8	9026.19	8013.18	9901.35	10122.6	10589.6	8645.59	9741.51	11584.8	8947.18	12175.8	9357.01	9040.6	7943.21	10877.7	10413.4	8375.71	12677.3	9749.97	7917.33	8674.34	9062.55
Ta	0.684	2.063	0.838	0.889	0.366	0.895	0.882	0.545	0.765	0.9	0.647	1.028	0.24	1.25	1.325	0.955	0.421	1.488	2.153	0.933	1.333	0.906	1.205	0.423	0.798	0.323	2.101	4.37	1.224	0.89	0.39	0.371
Pb	43.1741	179.255	117.104	125.393	121.313	191.26	185.807	73.3836	173.453	162.84	212.807	80.3012	80.4406	92.2192	262.842	75.9981	74.9728	184.646	239.092	94.2495	202.509	99.1098	114.957	92.9193	257.494	162.765	311.687	492.688	313.965	106.753	83.3744	83.3554
Th	14.37	93.22	65.87	159.63	90.15	107.17	117.28	39.64	81.71	81.78	245.59	54.1	95.14	48.85	109.51	86.57	57.34	71.01	101.59	51.63	171.65	68.21	78.3	118.27	77.36	61.64	355.64	254.68	327.73	56.76	23.83	29.9
U	32.34	128.19	131.96	111.7	119.27	239.53	189.93	70.82	191.73	133.56	187.63	60.04	76.39	80.75	302.99	74.68	83	143.39	240.96	65.94	193.4	106.75	106.51	85.99	241.88	154.33	244.56	996.28	370.24	79.41	69.47	74.98
